# Supplementary material for: Nanoplastic-Induced Developmental Toxicity in Ascidians: Comparative Analysis of Chorionated and Dechorionated Phallusia mammillata Embryos
Source: J Xenobiot. 2025 Jan 10;15(1):10. doi: 10.3390/jox15010010 (PMC11755549; doi:10.3390/jox15010010)
Supplement: Supplementary file 1 [file jox-15-00010-s001.zip]

Archive with 3 entries (3 files):
- Supplementary_Figure_S3.pdf
- Supplementary_Figure_S4.pdf
- Supplementary_FTIR_analyses_Figure_S1_and_S2.pdf
